# Supplementary material for: LFF-POS: A linguistic fusion method to handle out-of-vocabulary words in low-resource part-of-speech tagging
Source: MethodsX. 2025 Sep 10;15:103615. doi: 10.1016/j.mex.2025.103615 (PMC12466239; doi:10.1016/j.mex.2025.103615)
Supplement: Supplementary file 1 [file mmc1.zip]

Archive with 1 entries (1 files):
- LFF-POS-Tagging_supplementary.7z
